# Supplementary material for: Boreal and Lusitanian species display trophic niche variation in temperate waters
Source: Ecol Evol. 2023 Nov 20;13(11):e10744. doi: 10.1002/ece3.10744 (PMC10659821; doi:10.1002/ece3.10744)
Supplement: Supplementary file 1 — Appendix S1 [file ECE3-13-e10744-s001.odt]

Supplementary Material and methods 1 : Isotopes data collect and analysis


Table 1 Number of isotopic samples by species in each zone for each period (COD : Gadus morhua, HAD : Melanogrammus aeglefinus, WHB : Micromesistius poutassou, PLE : Pleuronectes platessa, MEG : Lepidorhombus whiffiagonis, ANK : Lophius budegassa, MON : Lophius piscatorius, WHG : Merlangius merlangus, HKE : Merluccius merluccius, SOL : Solea solea


Species


COD

HAD

WHB

PLE

MEG

ANK

MON

WHG

HKE

SOL

Thermal preferendum

Boreal
Lusitanian
Period

Zone


2014

Zone 1

18

25

12

14

13

12

16

22


23

7


Zone 2

14

14

10

7

10

11

13

8


16

2


Whole Celtic Sea

32

39

22

21

23

23

29

30

39

9

2021

Zone 1

13

20

10

19

15

16

19

24

22

15


Zone 2

8

8

7

4

15

19

15

13

17

7


Whole Celtic Sea

21

28

17

23

30

35

34

37

39

22
